# Supplementary material for: Updating the Species Inventory of Large- and Medium-Sized Mammals in China Based on 2009–2020 Field Observation Records
Source: Animals (Basel). 2024 Nov 24;14(23):3380. doi: 10.3390/ani14233380 (PMC11640322; doi:10.3390/ani14233380)
Supplement: Supplementary file 1 [file animals-14-03380-s001.zip]

Archive with 1 entries (1 files):
- animals-3279610-supplementary.pdf
